# Supplementary material for: Structure of Leishmania donovani 6-Phosphogluconate Dehydrogenase and Inhibition by Phosphine Gold(I) Complexes: A Potential Approach to Leishmaniasis Treatment
Source: Int J Mol Sci. 2023 May 11;24(10):8615. doi: 10.3390/ijms24108615 (PMC10217883; doi:10.3390/ijms24108615)
Supplement: Supplementary file 1 [file ijms-24-08615-s001.zip]

Archive with 1 entries (1 files):
- ijms-2340972-supplementary.pdf
